# Supplementary material for: Meta-Analysis of Adipose Tissue Derived Cell-Based Therapy for the Treatment of Knee Osteoarthritis
Source: Cells. 2021 Jun 1;10(6):1365. doi: 10.3390/cells10061365 (PMC8228374; doi:10.3390/cells10061365)
Supplement: Supplementary file 1 [file cells-10-01365-s001.zip]

Archive with 1 entries (1 files):
- cells-1200893-supplementary.pdf
